# Supplementary material for: Comparative analysis of calcified soft tissues revealed shared deregulated pathways
Source: Front Aging Neurosci. 2023 Jun 14;15:1131548. doi: 10.3389/fnagi.2023.1131548 (PMC10335799; doi:10.3389/fnagi.2023.1131548)
Supplement: Supplementary file 1 [file Table_1.XLS]

## Sheet: Phenotypes_all_subjects
	Artery - Aorta	Artery - Coronary	Artery - Tibial	Pituitary
Sex
female	279	238	324	121
male	573	462	655	307
Cause of Death
Fast death - natural causes	228	207	243	225
Fast death - violent	31	27	36	23
Intermediate death	54	54	57	48
Slow death	116	111	119	111
Ventilator case	422	301	524	21
Age Bracket, years
20-29	57	27	84	9
30-39	63	29	78	12
40-49	122	84	152	38
50-59	283	249	315	130
60-69	296	288	317	216
70-79	31	23	33	23

## Sheet: Phenotypes_sequenced_subjects
	Artery - Aorta	Artery - Coronary	Artery - Tibial	Pituitary
Sex
female	153	96	209	79
male	277	150	454	204
Cause of Death
Fast death - natural causes	87	45	163	159
Fast death - violent	19	10	29	21
Intermediate death	20	11	32	27
Slow death	38	23	62	63
Ventilator case	266	157	377	13
Age Bracket, years
20-29	37	14	59	9
30-39	38	12	59	8
40-49	67	38	114	24
50-59	149	96	216	87
60-69	130	80	195	138
70-79	9	6	20	17
